# Supplementary material for: Reduction in metabolic noise reveals rejuvenation following transient severe caloric restriction
Source: GeroScience. 2023 Nov 10;46(2):2343–58. doi: 10.1007/s11357-023-00969-1 (PMC10828374; doi:10.1007/s11357-023-00969-1)
Supplement: Supplementary file 3 — ESM 3 [file 11357_2023_969_MOESM3_ESM.xlsx]

## Sheet: Sheet1
Aging biomarkers	Laying biomarkers	"Super markers"
2-Hydroxy-4-(methylthio)butyric acid	2,3-Dihydroxybenzoic acid	3-(3-Methoxyphenyl)propionic acid
2'-O-Methylguanosine	2-Hydroxy-3-(4-hydroxyphenyl)-2-propenoic acid	3,4-Dimethoxyphenylacetic acid
3-(3-Methoxyphenyl)propionic acid	2-Hydroxy-4-(methylthio)butyric acid	Alpha-Ketoglutaric acid
3,4-Dimethoxyphenylacetic acid	2-Hydroxyoctanoic acid	Kojic acid
3-Dehydroshikimic acid	2-Oxoadipic acid	Mesoxalate
3-Hydroxy-2-methyl-4-pyrone	3-(3-Methoxyphenyl)propionic acid	N-Acetyl-L-tyrosine
3-Hydroxybenzaldehyde	3,4-Dimethoxyphenylacetic acid	Phosphorylcholine
3-Methoxy-L-tyrosine	3-Dehydroshikimic acid	trans-Cinnamic acid
4-Acetamidobutanoate	3-Hydroxybutyric acid	DG(34:0e)
4-Methylcatechol	3-Methyl-L-histidine	FA(20:3) (2)
4-Pyridoxic acid	4-Acetamidobutanoate	LPE(18:2) (1)
5-Methyluridine	4-Hydroxy-3,5-dimethoxy-benzoic acid	LPE(18:2) (2)
Adenine	4-Pyridoxic acid	PA(51:2)
Alpha-Hydroxyglutaric acid	5-Keto-D-gluconic acid	PA(51:3)
Alpha-Ketoglutaric acid	5-Methyluridine	PA(42:6)
Arginine	5-Oxoproline	PA(45:6)
Benzoate	Alpha-Ketoglutaric acid	PC(16:0e_16:0)
Butyric acid	Anserine	PE(19:0_18:1)
Erythritol	Azelate	PE(18:0_18:2)
Erythrose	Beta-Alanine	PE(18:0_20:3) (1)
Gamma-Glu-epsilon-Lys	Caffeic acid	PE(18:3_18:2)
Glycine	Chlorogenic acid	PS(16:1e_18:1)
Hippuric acid	Cis-Aconitic acid	PS(18:2e_18:2)
Indole-3-methyl acetate	Citric acid
Indoxyl sulfate	Citrulline
Isoeugenol	Creatinine
Kojic acid	Cytidine 5'-monophosphate (CMP)
L-Ornithine	Dehydroascorbic acid
Mesaconic acid	Ferulic acid
Mesoxalate	Fumaric acid
Myo-Inositol	Gamma-Aminobutyric acid (GABA)
N-(2-Methylbutyryl)glycine	Gamma-L-Glutamyl-L-alanine
N-Acetylasparagine	Glucose 1-phosphate
N-Acetyl-L-alanine	Glucose 6-phosphate
N-Acetyl-L-glutamine	Glucuronic acid
N-Acetyl-L-phenylalanine	Glutamic acid
N-Acetyl-L-tyrosine	Glutathione reduced
p-Coumaric acid	Homoarginine
Phenylacetic acid	Ketoleucine
Phosphorylcholine	Kojic acid
Phthalic acid	Leu-Gly
Proline	L-Ornithine
Propyl gallate	Lumichrome
Pseudouridine	Malic acid
Pyridoxine	Mesoxalate
Ribitol	Myo-Inositol
Salicylic acid	N-Acetyl-L-leucine
Sedoheptulose	N-Acetyl-L-tyrosine
Threonic acid	N-Acetylneuraminic acid
Threonine	O-Phosphoethanolamine
trans-Cinnamic acid	Pantothenate
Tyrosine methyl ester	Phosphorylcholine
AcCa(16:0)	Saccharopine
AcHexSiE(18:2)	Sebacic acid
AcHexStE(16:0)	Suberic acid
Cer(d18:1_23:0)	Tartrate
Cer(d18:1_24:0)	Taurine
Cer(d18:1_25:0)	Thymine
Cer(d20:1_24:0)	Trans-4-Hydroxy-L-proline
Cer(d18:1_22:1)	trans-Cinnamic acid
Cer(d18:1_23:1)	Xanthosine
Cer(d18:1_25:1)	Xylitol
Cer(d18:1_22:2)	AcHexChE(16:0)
Cer(d18:1_22:3)	AcHexSiE(16:0)
Cer(d18:1_24:3)	AcHexSiE(18:2)
Cer(d18:1_24:4)	Cer(d20:1_24:0)
Cer(m39:1)	Cer(d42:3)
Cer(m40:1)	Cer(d18:1_24:4)
Cer(m40:2)	Cer(m39:1)
Cer(t18:0_22:0)	Cer(m39:2)
Cer(t18:0_23:0)	Cer(t18:1_24:0)
Cer(t18:0_24:0)	DG(34:0e)
Cer(t18:0_25:5)	FA(15:0)
DG(18:0_18:1)	FA(23:0)
DG(18:2_18:2)	FA(30:0)
DG(34:0e)	FA(32:0)
FA(17:0)	FA(18:3) (2)
FA(28:0)	FA(20:3) (2)
FA(32:0)	FA(20:4) (3)
FA(20:1) (1)	FA(22:4) (2)
FA(24:1)	LPC(17:0)
FA(20:3) (2)	LPC(20:0)
FA(22:5) (2)	LPC(16:1) (2)
Hex1Cer(d34:1)	LPC(20:4) (1)
Hex1Cer(d18:1_24:1)	LPC(20:4) (2)
LPC(19:0)	LPC(22:6) (1)
LPC(20:0)	LPC(22:6) (2)
LPC(22:0)	LPC(16:0e)
LPC(18:2) (1)	LPC(18:1e)
LPC(18:2) (2)	LPE(18:1) (1)
LPC(22:5) (2)	LPE(18:1) (2)
LPC(22:6) (1)	LPE(18:2) (1)
LPC(22:6) (2)	LPE(18:2) (2)
LPE(18:2) (1)	LPE(22:6) (1)
LPE(18:2) (2)	LPE(22:6) (2)
LPE(22:5) (1)	PA(51:2)
LPE(22:5) (2)	PA(51:3)
LPE(22:6) (1)	PA(37:4)
PA(45:2)	PA(43:5)
PA(51:2)	PA(42:6)
PA(51:3)	PA(45:6)
PA(53:3)	PA(47:7)
PA(45:4)	PC(16:0_14:0)
PA(42:6)	PC(18:0_18:0)
PA(45:6)	PC(16:1_14:0)
PA(53:7)	PC(16:0_16:1)
PA(54:7)	PC(16:0_18:1)
PA(31:4e)	PC(14:0_18:2)
PC(15:0_18:1)	PC(16:0_18:2)
PC(16:0_18:1)	PC(20:0_18:2)
PC(18:0_18:1)	PC(16:1_18:2)
PC(19:0_18:2)	PC(16:0_20:3)
PC(20:0_18:2)	PC(18:0_20:3) (2)
PC(22:0_18:2)	PC(32:4)
PC(41:2)	PC(17:0_20:4)
PC(24:0_18:2)	PC(18:0_20:4)
PC(15:0_18:3) (2)	PC(18:0_22:4)
PC(17:1_18:2)	PC(14:0_20:5)
PC(32:4)	PC(15:0_22:6)
PC(16:0_22:4)	PC(18:1_22:5)
PC(44:4)	PC(16:0e_16:0)
PC(18:3_18:2)	PC(16:0e_20:4)
PC(16:0_22:5) (1)	PE(16:0_16:1)
PC(14:0_22:6)	PE(17:0_18:1)
PC(15:0_22:6)	PE(18:0_18:1)
PC(18:1_22:5)	PE(19:0_18:1)
PC(16:1_22:6)	PE(16:0_18:2)
PC(18:1_22:6)	PE(18:0_18:2)
PC(16:0e_16:0)	PE(19:0_18:2)
PC(16:0e_18:1)	PE(20:0_18:2) (1)
PC(20:0e_18:2) (1)	PE(16:1_18:2)
PC(16:0e_20:4)	PE(18:1_18:2)
PC(18:0e_22:6)	PE(18:0_20:3) (1)
PE(19:0_18:1)	PE(18:0_20:3) (2)
PE(16:0_18:2)	PE(16:0_20:4)
PE(18:0_18:2)	PE(19:0_20:4)
PE(19:0_18:2)	PE(18:3_18:2)
PE(18:1_18:2)	PE(18:0_22:5) (2)
PE(18:0_20:3) (1)	PE(20:2_20:4)
PE(18:0_20:3) (2)	PE(16:0p_18:1)
PE(16:0_20:4)	PE(18:0p_18:1)
PE(19:0_20:4)	PG(16:0_18:2)
PE(18:3_18:2)	PS(35:1)
PE(18:0_22:5) (2)	PS(16:1e_18:1)
PE(16:1_22:6)	PS(18:2e_18:2)
PE(18:1_22:6)	PS(16:1e_20:4)
PE(18:2_22:6)	PS(18:1e_20:4)
PE(18:0p_18:1)	PS(16:1e_22:5)
PE(16:0p_22:6)	PS(18:1e_22:5)
PG(16:0_18:1)	PS(16:1e_22:6)
PS(24:0)	PS(18:1e_22:6)
PS(35:0)	SM(d38:1)
PS(16:1e_18:1)	SM(d42:1)
PS(35:2e)	SM(d36:2)
PS(18:1e_18:1)	SM(d42:2)
PS(16:1e_18:2)	SM(d43:2)
PS(18:2e_18:1) (2)	SM(d43:7)
PS(38:3e)	SM(t40:1)
PS(18:2e_18:2)	TG(18:0_16:0_16:0) (1)
PS(16:1e_20:4)	TG(16:1_14:0_14:0)
PS(18:1e_20:4)	TG(16:0_14:0_16:1)
PS(16:1e_22:5)	TG(16:0_16:0_16:1)
PS(18:1e_22:5)	TG(15:0_16:0_18:1)
PS(16:1e_22:6)	TG(16:0_16:0_18:1)
PS(18:1e_22:6)	TG(18:0_16:0_18:1)
SM(d32:0)	TG(18:0_18:1_19:0)
SM(d34:0)	TG(16:0_10:0_18:2)
SM(d41:1) (1)	TG(16:0_14:1_16:1)
SM(d42:1)	TG(16:0_14:0_18:2)
SM(t40:1)	TG(15:0_16:0_18:2)
TG(18:0_16:0_16:0) (2)	TG(16:0_16:0_18:2)
TG(18:0_16:0_17:0)	TG(16:0_17:0_18:2)
TG(18:0_16:0_18:0)	TG(16:0_18:1_18:1)
TG(18:0_18:0_18:0)	TG(16:0_18:2_23:0)
TG(16:0_16:0_18:1)	TG(10:0_18:1_18:2)
TG(18:0_16:0_18:1)	TG(16:0_14:1_18:2)
TG(18:0_17:0_18:1)	TG(16:0_16:1_18:2)
TG(18:0_18:0_18:1)	TG(16:1_16:1_18:2)
TG(18:0_18:1_19:0)	TG(19:1_18:1_18:2)
TG(18:0_18:0_20:1)	TG(20:1_18:1_18:2)
TG(16:0_18:1_24:0)	TG(30:0_18:2_18:2)
TG(16:0_18:1_18:1)	TG(26:0_18:2_24:2)
TG(16:0_18:2_23:0)	TG(12:0_18:2_18:3)
TG(16:0_18:2_24:0)	TG(15:0_18:2_18:3)
TG(18:1_18:1_23:0)	TG(16:0_18:1_22:4)
TG(18:1_18:1_24:0)	TG(18:3_18:2_18:2) (2)
TG(25:0_18:1_18:1)	TG(18:2_20:4_22:6)
TG(26:0_18:1_18:1)	TG(18:1e_16:0_18:1)
TG(10:0_18:1_18:2)	TG(18:0e_18:1_18:2)
TG(16:0_18:1_18:2)
TG(19:1_18:1_18:1)
TG(18:1_18:2_21:0)
TG(18:1_18:2_22:0)
TG(18:1_18:2_23:0)
TG(18:1_18:2_24:0)
TG(25:0_18:1_18:2)
TG(26:0_18:1_18:2)
TG(16:0_18:2_18:2)
TG(19:1_18:1_18:2)
TG(22:0_18:2_18:2)
TG(18:2_18:2_23:0)
TG(24:0_18:2_18:2)
TG(25:0_18:2_18:2)
TG(26:0_18:2_18:2)
TG(28:0_18:2_18:2)
TG(30:0_18:2_18:2)
TG(26:0_18:2_24:2)
TG(19:1_18:2_18:2)
TG(18:2_18:2_18:2)
TG(18:1_18:2_20:3)
TG(18:3_18:2_18:3) (2)
TG(18:2_18:2_20:4)
