# Supplementary material for: Reduction in metabolic noise reveals rejuvenation following transient severe caloric restriction
Source: GeroScience. 2023 Nov 10;46(2):2343–58. doi: 10.1007/s11357-023-00969-1 (PMC10828374; doi:10.1007/s11357-023-00969-1)
Supplement: Supplementary file 4 — ESM 4 [file 11357_2023_969_MOESM4_ESM.xlsx]

## Sheet: Sheet1
Animal number (old number)	May20 control	Animal number (old number)	May20 molt			Body weight May20 control		Body weight May20 molt
4	27	2	24		4	1462	2	1735
9	27	7	27		9	1650	7	1619
10	12	11	30		10	1640	11	1660
12	25	13	13		12	1540	13	1650
17	22	15	23		17	1620	15	1530
18	25	20	28		18	1664	20	1688
22	26	23	28		22	1660	23	1690
25	29	24	30		25	1575	24	1802
31	27	26	30		31	1757	26	1684
37	26	29	26		37	1740	29	1619
40	29	30	26		40	1785	30	1520
41	28	35	25		41	1559	35	1640
42	27	44	27		42	1581	44	1794
43	2	47	26		43	1519	47	1541
46	24	48	27		46	1890	48	1780
49	24	50	28		49	1710	50	1610
54	29	51	26		54	1727	51	1540
57	8	56	29		57	1606	56	1720
58	15	60	29		58	1522	60	1778
63	21	62	30		63	1550	62	1669
66	26	70	30		66	1660	70	1574
68	28	77	27		68	1609	77	1848
71	28	81	21		71	1669	81	1727
75	26	84	23		75	1780	84	1784
76	31	89	31		76	1677	89	1593
78	27	92	11		78	1700	92	1701
79	31	95	22		79	1504	95	1747
80	29	97	28		80	1615	97	1566
87	24	101	22		87	1725	101	1630
98	27	6	27		98	1489	6	1700
99	22	45	1		99	1540	45	1845
102	26	53	27		102	1702	53	1680
median	26		27			1645		1682
average	24.3125		25.0625			1638.34		1677
std	6.37592		6.1641			97.5649		90.5694
